# Supplementary material for: Identification of a glutathione transporter in A. actinomycetemcomitans
Source: Microbiol Spectr. 2023 Dec 5;12(1):e03511-23. doi: 10.1128/spectrum.03511-23 (PMC10782972; doi:10.1128/spectrum.03511-23)
Supplement: Table S1 — Identification of metabolites. [file spectrum.03511-23-s0002.csv]

Table S1: Results of metabolite identification
Mode	Molecular Name	Molecular Formula	Molecular Weight	Retention Time [min]	Level	Aa (3 Hr) - 1	Aa (3 Hr) - 2	Aa (3 Hr) -3	Aa (3 Hr) - 4	Sg (3 Hr) - 1	Sg (3 Hr) - 2	Sg (3 Hr) - 3	Sg (3 Hr) - 4	Co (3 Hr) - 1	Co (3 Hr) - 2	Co (3 Hr) - 3	Co (3 Hr) - 4	Aa (5 Hr) - 1	Aa (5 Hr) - 2	Aa (5 Hr) - 3	Aa (5 Hr) - 4	Sg (5 Hr) - 1	Sg (5 Hr) - 2	Sg (5 Hr) - 3	Sg (5 Hr) - 4	Co (5 Hr) - 1	Co (5 Hr) - 2	Co (5 Hr) - 3	Co (5 Hr) - 4	CDM Blank 3H	CDM Blank 5H	Aa Pool - 1	Aa Pool - 2	Aa Pool - 3	Sg Pool - 1	Sg Pool - 2	Sg Pool - 3	Co Pool - 1	Co Pool - 2	Co Pool - 3	CDM Blank Pool
HPos	glycine	C2 H5 N O2	75.03229	8.133	3	870272.9504	947510.157	1017308.127	848695.3617	987066.7796	966566.1739	1056619.469	969149.9724	906847.2641	1007473.395	975002.8748	921558.4984	791084.4329	886314.4912	936696.8202	863697.0454	971321.5089	997190.878	967899.1562	1033893.439	896325.2854	943136.2791	959580.6437	925036.3796	863839.2993	955231.1941	865709.1746	853792.7184	932448.4724	847989.3442	922921.4256	1045862.043	889915.24	913976.6178	990668.9097	1093388.55
HPos	alanine	C3 H7 N O2	89.04792	7.825	3	10991938.56	8506935.584	10204838.03	8715421.426	11525477.11	11520279.54	10550496.46	8778313.515	12598581.37	11810730.96	12363064.12	9927189.266	10620112.23	9538594.041	10042743.94	9440720.964	10510861.22	9354112.076	9523023.463	11372401.05	10546206.92	11097453.06	10941485.85	9874935.743	11120058.51	11077474.3	11044590.25	9537849.222	10095783.2	10693514.87	11034032.33	10245528.88	11254103.11	10836956.46	10397881.4	12790343.29
HNeg	lactate	C3 H6 O3	90.03149	1.8	3	1951638.105	1605283.554	1930611.729	1416142.955	171356077.4	253695625.5	215249923	181560931.5	253717933.9	289940816.7	124299186	261540156.2	1725965.573	2658391.69	2107156.996	1528447.058	454927544.2	576721571.9	321586676.2	540554719.5	484936241.2	453866993.8	492836149.3	387544061.5	1437577.253	1394377.483	1794468.546	2030497.159	1962383.222	166769516.9	324096711.9	170953207.6	401588663.7	380396557.1	432943286.4	164320.286
HNeg	succinic semialdehyde	C4 H6 O3	102.03131	6.655	2	851032.4229	913189.8836	767279.8858	1332430.892	2756198.11	2174196.311	1658900.38	2320584.563	1282403.824	1242316.815	1513464.327	1425364.075	1042389.099	1142169.946	1185551.047	918614.6473	1765635.213	6803920.376	4481563.956	8816694.664	2704311.585	3346147.613	2348281.928	2971162.696	913850.6161	1081893.578	1009117.212	960057.2489	1059140.85	2822081.428	2853599.82	1762127.273	1536998.089	1299961.863	2131727.594	1390346.953
HNeg	gamma-aminobutyric acid (GABA)	C4 H9 N O2	103.06331	8.49	2	2982715.769	3522446.379	3673821.376	4211947.936	3912349.49	3660311.736	3604874.524	3056040.298	4193707.279	3904060.117	3800784.58	4246477.911	3961261.196	4590773.292	4059842.588	3310444.863	4868827.811	5362680.176	3286355.244	6147427.254	2720573.461	3392463.955	3080426.527	3662933.425	3171642.089	4064051.717	3639051.05	3504855.032	3587198.15	2866655.101	3293129.789	3145009.14	4233791.944	4010477.221	3659667.396	5462302.527
HPos	choline	C5 H13 N O	103.09966	4.332	2	1219847925	1266589255	1256450172	1264083355	1257790155	1281713235	1169701891	1410620823	1273947895	1249536416	1299092757	1238781997	1086026042	1258963588	1208377082	1187391224	1276403459	1071511282	1218308933	1262421217	1140088153	1108476691	1148297014	1253421760	1148644450	1291611327	1297252269	1285452636	1248064503	1259027359	1194415537	1263142263	1219719491	1133816395	1299313880	1437766887
HNeg	serine	C3 H7 N O3	105.04229	8.587	2	3387973.923	2217495.121	3796419.765	2420131.604	6997904.245	6018816.071	7347323.41	6865616.593	4799372.259	3802666.021	4996982.858	3881636.219	389906.5074	1217656.47	96513.20131	867755.9092	8201058.279	3918675.905	4148149.113	4789512.787	759667.108	2869257.465	2794187.322	3072684.671	3251960.971	7204188.689	2755501.268	1964850.146	2704729.745	5177873.798	6963118.078	5819271.463	3369235.71	3642029.6	4188650.607	9099810.623
HPos	cytosine	C4 H5 N3 O	111.04339	5.417	2	42593173.66	44788428.06	63031067.88	61208162.97	50986079.75	56936783.79	57493216.27	61976676.43	48074459.12	54725857.81	61257232.34	56911190.09	47886705.68	61399675.63	58433680.56	51152009.65	50450872.7	58365139.36	58912059.87	62541236.71	45053650.33	48198217.3	58561392.35	57006359.99	49269610.42	42231396.48	47391139.89	53992727.08	53031965.97	42342106.75	41778378.23	49497814.67	48946158.49	44454853.82	56643591.43	46901970.57
HPos	proline	C5 H9 N O2	115.06357	7.042	2	123056185.7	124147563.8	121205331.2	95655551.92	152872999.5	115577915.1	134568272.4	117353721.6	151546214.8	157688371.3	147544228.8	123853773.1	101140485.9	98637824.85	96073553.61	108027901.5	146013225	135266877.5	129382615.3	141461744.3	142297989.3	175188997.7	207669937.5	147340668.1	108603578.5	98251907.61	107124142.5	107146671.3	122311116.4	125970185.9	174869063.7	120927263	162008768.8	140239724.5	143557517	133298390
HPos	valine	C5 H11 N O2	117.07915	6.993	2	58083704.63	57172740.25	54202491.92	47526228.59	59655094.37	58765423.31	59187561.9	53763123.98	62805388.01	62702088.53	60479938.49	62128085.75	49646002.43	50120091.87	45779362.95	44072308.08	53898911.11	55038235.57	50739642.44	57427389.45	47750137.72	54251690.63	57507572.48	53849177.35	49555753.71	54651522.66	49684961.07	54183084.28	52354893.53	53802613.99	58327954.69	57249216.72	56584822.8	60723331.09	57145237.25	72634879.55
HPos	N,N-diethylethanolamine	C6 H15 N O	117.11557	4.161	2	3025327.365	2471570.534	3910629.477	2806488.48	2964360.061	3420136.625	3822981.751	1640743.365	2762652.657	2542576.813	2348493.348	2816165.509	2440571.489	1482501.551	1049929.377	2114972.092	2139582.856	4027461.534	1535820.793	2378985.614	1038472.269	1412828.972	1109086.632	1012911.107	2173517.541	1859994.596	2619230.273	2033804.454	2526632.868	2011063.012	2304680.496	2307162.562	2042228.85	1927923.943	2297496.479	2481157.134
HNeg	succinic acid	C4 H6 O4	118.02609	2	2	91709007.67	83919022.75	135958144.1	94618485.28	58349277.32	21846937.53	48676166.7	44597957.7	190002358.3	147709378.7	189298166.6	213537086.6	266138840.3	301499389.3	332608718	253270338.7	152100634	180147048.3	130012819.1	150185417.4	257342692.2	221137557.6	271500707	302372592.2	2131057.636	2571010.229	185881562.3	235698045.9	182262880.1	59731416.52	63279261.27	87408291.28	231477634.6	142875591.4	240050965.3	3434048.368
HPos	threonine	C4 H9 N O3	119.05843	8.031	2	31118725.17	30342947.55	31552623.82	27922589.37	29094087.12	29216780.9	29183320.47	30553849.46	29283745.2	31053883.17	30668618.96	30040973.97	26081883.13	28189351.82	30173805.3	25915188.75	25252443.97	27720883.1	26284902.83	28070947.65	26263716.34	23095440.37	25736246.85	25540020.78	27901012.87	30038431.16	31618305.54	28480705.68	30571627.95	26761886.56	27251363.27	26618729.49	29366957.94	29895329.39	29054740.46	34925251.58
HPos	nicotinamide	C6 H6 N2 O	122.04818	1.748	2	104436309.7	114868686.9	114622952	115195851.1	207643.9603	153157.91	170193.6678	180092.9166	175424.067	161939.4248	223016.6693	192816.6173	110746624.9	122287841.1	115633013.8	103799897.2	213822.992	257277.3065	254637.3094	275810.4636	188761.912	224548.4148	173840.6057	186961.4137	98270245.2	109932228.5	112588466.4	119651787	121985039.1	217129.9136	230336.6603	194941.8657	368315.1302	217916.5513	170470.3184	107783319.8
HPos	nicotinic acid	C6 H5 N O2	123.03219	1.735	2	27803390.9	29264136.72	30983561.7	27930846.65	40356896.89	41430441.46	39828764.96	41445547.62	42595275.81	43472780.43	42588689.06	40682605.35	31492891.79	32591899.3	31162078.39	27797079.04	28848680.32	29068798.44	26226046.77	28778031.36	31974040.72	33166756.62	32414622.38	32125973.75	30908170.74	32420468.09	28441912.29	32089231.38	33608840.78	32358474.57	32508905.05	32410925.85	34833678.84	36000216.5	37651231.74	33309542.65
HPos	methylhistamine	C6 H11 N3	125.09547	7.643	3	91288.94889	120953.9469	167890.2417	165403.0339	94877.32678	106037.7237	88999.26331	159864.1929	85917.3285	105957.5807	153697.0701	169304.8111	59771.34467	115935.5962	135283.6843	144121.0835	135856.2435	107667.0563	142959.4644	178341.6781	100075.0286	71155.9653	152016.5373	157030.9408	81882.62893	74671.10247	328895.1308	125608.8298	114508.7607	195817.8072	194295.5526	153936.3364	640427.7518	231084.1655	163925.7423	83261.98382
HPos	thymine	C5 H6 N2 O2	126.04308	2.136	2	3384072.517	3568720.895	3701633.108	3472585.396	3310231.919	3195918.121	3203032.543	3134271.98	3277024.247	3431837.949	3286205.217	3248312.563	3079649.106	3405567.73	3327887.465	3061683.712	2978920.727	3324847.22	2912775.157	3267824.847	2754589.882	3031255.577	3019412.168	3048121.289	3243802.437	3577201.941	3357028.115	3384644.305	3312783.473	2785586.415	2929198.543	2871841.66	3200044.472	2953925.611	3092504.594	4288695.229
HPos	pyroglutamic acid	C5 H7 N O3	129.04277	8.322	2	18587022.58	20200572.2	20276202.86	18773666	18016309.65	19148905.85	19622840.48	18848612.8	16480628.09	17518697.26	16358927.12	16703905.51	13978949.96	15737806.95	15514651.31	14599252.57	6929747.448	7393692.276	6938027.969	6933561.641	7117139.536	7710785.102	7446430.689	7322647.505	25586880.9	23711041.58	17190222.1	17511500.54	18931147.85	13165997.88	13484040.4	13475230.73	12525238.26	12916929.94	13644276.51	28050112.12
HPos	glutamic acid	C5 H9 N O4	130.02664	8.301	2	37121140.94	41455982.2	46720034.3	44820658.88	43718073.75	45152514.33	44218523.06	46118024.41	40396573.07	46988808.6	45955890.39	47362568.45	42443046.44	43874138.44	44737367.41	45664690.46	39198514.2	42303257.52	39006371.95	42067135.4	36570965.34	40401157.62	42841596.18	40378517.54	37511936.13	35947074.76	42497643.32	43189084.81	45503091.17	37182221.38	37571533.57	40644770.74	38100923.83	36362582.29	45987410.62	42237707.65
HNeg	N-acetyl-alanine	C5 H9 N O3	131.05822	3.986	2	86748.08128	102770.5354	90855.31422	95311.80493	133899.5068	150293.3041	113177.5864	106578.3463	338247.0989	344023.3344	337511.5579	370151.4761	28828.42512	96398.2478	107991.4137	24085.8264	1396107.097	1704339.228	1199892.134	1612362.946	698321.5064	814789.2383	919718.0029	892360.9407	94882.86329	90545.31463	102003.096	84441.99961	95416.73696	562463.3178	541950.9773	521070.5873	599244.0493	534704.4669	624434.412	88201.58593
HPos	4-hydroxy-proline	C5 H9 N O3	131.05839	7.843	2	21602398.21	22027386.44	22604848	21545712.92	22869439.6	22356024.37	22825248.81	21940056.56	22134376.96	22698578.45	21659956.54	22853739.51	20697456.5	21235101.34	20020514.78	17968045.63	20807155.89	21049783.68	19988742.6	21147938.36	20225577.75	20982134.81	19366340.59	20130109.06	19676724.67	21901691.55	21817725.86	21087528.09	22135312.99	18664362.2	20452913.07	20860671.06	20639378.79	21050533.58	21567863.27	25513103.9
HPos	isoleucine	C6 H13 N O2	131.09474	6.472	2	169611130.3	178701103.7	197217021.8	189146113.3	171640577.3	184830910.1	183312445.4	182292718.5	179237116.9	187595208.4	187340428.9	184305950.3	184968030	197539691.6	191168110.8	164606633	149018109.8	148522746.3	147370381.3	156380352.3	148989491.1	155683494	155975775.5	153088893.2	193028914.4	190479736.6	176325967	192755017.1	192541365.1	150975102.9	150329948.5	155457068.3	170371681.8	162884893.1	173013973	215859329.9
HPos	leucine	C6 H13 N O2	131.09474	6.25	2	158638878.8	158785024.5	168765511.1	157116086.2	153156319	153919209.6	162206387.7	151774530.3	158360635.2	167541146.7	163309989.6	162742859	147578094.4	170553066.4	161746967.5	146104889.2	127861087.3	135785513.9	138762150.1	136344591.7	126307133.7	129944149.1	135777458.7	135935290.5	154897604.9	171771527.5	160028901.2	156736975	168258316.1	131191709.8	130359078.5	134809005.3	148529284.2	150577349.6	159610755.3	186052374.8
HPos	methionine	C5 H11 N O2 S	132.02459	6.768	2	106968587.4	100148906.1	104939875.6	101450299	99823789.34	95883477.06	94725055.56	93750015.42	100218863.4	112434285.9	103348579.3	99927464.62	101030005.9	100473689.7	101927367.9	95647190.92	88866275.25	89444542.39	83133802.75	90289020.84	92797024.45	88467647.44	96434028.89	94233161.43	95090640.36	101005890.8	99851761.48	103286867.1	103273589.4	88119908.65	89636104.41	89717536.52	102108410.2	96315497.86	98436628.5	120231148.7
HPos	asparagine	C4 H8 N2 O3	132.05364	8.462	2	13910624.11	13829218.5	13441943.83	12466024.68	20591375.82	21615842.82	21267805.83	20646276.43	14778542.81	14879630.1	14062531.7	13558221.73	5926183.139	6225869.015	5744147.539	5670411.93	20734911.75	20792469.9	19526388.97	20060932.76	9463599.96	9717875.606	9286133.884	9270820.146	19944128.18	20400595.85	10898189.31	10829940.09	10483163.5	19986849.49	20165839.9	19608373.27	12179831.95	12148920.46	12026670.52	22304542.06
HPos	ornithine	C5 H12 N2 O2	132.09008	9.093	2	7217594.557	6441217.895	7627591.612	6850924.417	7905438.974	7352494.749	7013619.529	7342528.912	7133682.36	6856907.745	7034918.374	6607273.899	7009915.437	6472150.714	6464268.488	6443427.452	6162527.595	6842813.011	6503766.596	6939402.086	6683718.723	7700562.662	6906774.675	7233565.585	6556759.855	6645892.957	7523375.695	6711143.384	6815605.143	6514801.953	6730907.598	6398272.593	7097126.052	7102832.501	7233284.186	8169597.328
HNeg	aspartic acid	C4 H7 N O4	133.03743	8.915	2	9191925.519	8989546.702	9694926.925	10296154.69	14403970.74	12271840.03	14904586.76	13169772.14	6949355.279	7111452.607	7358272.639	6765441.071	644718.9255	841959.6994	1323559.521	809050.9759	20523914.12	20762184.28	15412957.79	22302103.05	5104030.581	5510991.283	5952574.676	5804559.858	12720433.43	16837456.01	4868151.748	4945040.234	5493343.849	5022335.59	12947398.46	12779806.11	6853989.452	6565522.963	6465594.074	16697032.21
HNeg	threonic acid	C4 H8 O5	136.03724	9.242	2	269436.2149	289340.4378	260588.6225	370272.2888	269174.4493	251721.4768	170151.3564	267973.1001	283500.0021	300602.7548	345049.609	320269.423	385578.2013	440306.8824	415999.662	310905.7774	301857.3363	336632.8739	321807.5809	232190.0815	283128.0663	335942.5511	399462.8012	352965.4162	283442.1997	269619.564	329857.2812	417792.8067	362285.2051	217061.3739	225031.8664	209373.1931	317984.5058	290661.6999	322207.76	310164.5769
HPos	hypoxanthine	C5 H4 N4 O	136.03863	4.072	2	167727748.6	163280040.3	165385483.2	166373577.3	96529660.12	101640757.9	106400210	100757015.9	80937122.32	80207866.49	81788390.04	78128096.82	154828020.8	157582199.5	153708764.3	151708690.9	11495042.77	12337410.55	11666897.35	12002153.46	2339316.998	2639664.283	2665283.107	2564628.629	171790235.8	171791892	171359396.5	172676302.5	157301022	58335636.58	57145432.66	54869294.55	44619145.85	44828096.34	49181349.51	192825573.1
HPos	urocanic acid	C6 H6 N2 O2	138.04304	2.919	2	40476.09815	60881.00179	59542.51883	26129.95012	40862599.56	40288043.05	39049870.33	39149036.82	34030498.24	34224878.37	33745917.98	33876829.74	49623.7482	36439.58513	51168.28837	35239.57814	81144997.72	82623948.2	76013516.17	78069007.54	52796607.68	55509132.53	56493315.29	55513078.78	36785.63767	20553.38332	80067.66572	62899.65014	57638.06177	57720284.84	60352127.41	60364538.97	42655577.95	43381607.6	42280527.62	27740.58639
HPos	4-methyl-5-thiazoleethanol	C6 H9 N O S	143.04062	6.657	2	17419874.39	18043029.69	17705797.75	17166214.92	17807087.99	17998483.21	17611420.99	17325834.66	18168305.3	17971415.5	18079295.92	17642965.3	17288188.03	17773498.73	17200013.43	15617573.46	16091053.59	16978924.44	15684367.92	16438736.12	15137436.06	15722489.91	16318092.01	15476458.63	17175201.72	17581869.21	18223610.41	17199655.38	18101016.65	15952242.79	16240124.49	15982539.44	17047166.55	16743070.66	17228210.51	19897661.86
HPos	glutamine	C5 H10 N2 O3	146.0693	8.346	2	46901262.88	48928263.21	46911352.98	45916149.69	42571475.99	42168851.55	44838477.4	46122630.91	35810914.3	37306427.04	37410463.76	36058815.25	27896393.24	32439774.67	30811414.07	30435683.84	7117574.686	7515233.346	6975820.485	6879200.749	7481672.432	7978430.28	7511697.039	7355522.323	64757314.26	63696973.75	39297130.75	38459285.39	43071901.1	25718610.12	25085260.48	25056980.38	24337817.24	24168416.41	26104929.37	75121921.21
HPos	lysine	C6 H14 N2 O2	146.10567	9.056	2	41390936.93	38888325.46	44665872.81	38920093.26	40551966.02	36889458.72	37137953.24	38512162.38	35112390.23	36828257.12	35892375.11	36328109.96	35608063.26	36902979.63	38614251.16	37998198.64	28699794.17	27227355.64	27824317.58	30299294.02	23711625.15	25882899.6	27035197.89	27021487.94	42077411.02	42708491.3	39734384.62	40101757.28	43682131.74	31609527.71	33112622.32	32041435.54	31870297.72	30355153.27	30838197.1	50769114.76
HPos	glutamic acid	C5 H9 N O4	147.05323	8.304	2	55500239.22	61548250.3	67054059.14	63664134.38	61717590.49	64282971.69	63822738.65	65001218.74	56846045.57	63159883.94	62282364.97	64021338.74	56488338.56	59615445.13	60051641.74	60150674.76	46260145.36	49708632.43	45872948.12	48699178.27	43982136.28	48332761.81	50254209.11	47543264.4	62685186.54	59169933.03	59651035.46	60675824.69	64445155.24	50384104.71	51070016.41	54097334.97	50732377	49325390.36	59525929.37	69676395.43
HPos	methionine	C5 H11 N O2 S	149.05115	6.766	2	106972784.2	100150251.7	104901130.8	101396105.2	99733306.77	95793115.39	94650066.49	93648355.63	100187868.3	112333500.1	103283235.3	99833658.48	101016966.7	100397848.6	101870141.6	95562597.63	88754643.61	89340283.28	83040639.8	90179665.64	92742644.75	88410738.82	96392927.02	94140790.29	95105011.63	100968438.6	99801606.94	103292118	103199317.6	88055643.67	89554560.04	89631697.52	102049310.7	96280853.83	98330303.78	120146914.6
HNeg	ribose	C5 H10 O5	150.05249	7.283	2	38200.4161	34556.08722	1843781.796	1991953.887	65828.98785	24946.39986	34512.16084	1397466.951	23899.74786	1266623.239	1338852.052	1377887.336	35039.64269	1728095.742	46667.73774	1645437.248	24085.19005	18082.84196	853079.5525	1676304.639	518658.3539	495635.2156	537470.6697	38403.25552	1726069.376	20029.29831	1908049.127	1890852.677	45131.46805	1028383.183	1073966.516	22071.97157	919972.3539	927885.0422	875586.504	39753.65552
HPos	guanine	C5 H5 N5 O	151.04949	5.645	2	2555549.395	2570026.899	2719409.963	2671122.397	899950.3538	967832.753	1150355.44	1205481.604	281159.706	288745.9917	308199.0467	260000.2858	929234.0431	1122177.928	1139730.607	864855.5347	86466.52996	116080.375	100458.6743	88736.56351	44021.65199	62247.12503	62677.4651	54014.87797	8928015.167	9943626.846	1832769.993	1858291.257	2079706.085	517170.7505	449058.5936	520591.3858	161729.2533	157830.094	156294.8641	10508742.26
HPos	xanthine	C5 H4 N4 O2	152.03354	4.692	2	2118943.711	2224568.218	2215111.6	2172257.144	2479884.638	2386025.502	2356865.156	2260752.999	2191178.506	2180761.573	2128352.239	2075711.923	2031442.116	2217466.608	2080870.003	1881923.348	2311717.682	2428085.39	2146771.58	2315616.817	902475.4262	950496.7338	938511.156	972555.6015	2153081.461	2201758.281	2209142.412	2188470.461	2111245.612	2056545.617	2156376.052	2123332.27	1483922.28	1472652.523	1584209.623	2632050.002
HPos	histidine	C6 H9 N3 O2	155.06956	9.029	2	103804305	97256836.62	104007250.7	99035838.38	101044845.8	103127216.7	103843017.8	110045947.3	104860556.1	97146263.2	102004997.8	102546981.3	88990228.16	90899888.83	92524915.37	105543910.1	97946471.95	100157890.9	98175471.96	102984600.3	88149311.79	88228094.63	95932156.37	98123653.04	104078750.3	110056730	90336591.59	93793343.85	104857697.8	96126147.19	93583222.53	97388628.63	97775473.42	94261944.81	98384775.02	109079328.1
HNeg	methyladipic acid	C7 H12 O4	160.07353	1.577	2	1750258.594	1330259.416	1148565.543	1229515.786	753694.4084	710333.1348	569031.5911	583306.0642	1220775.565	1341401.787	1169708.359	1185255.034	1239567.494	1243096.494	1062897.498	850715.197	823513.7311	560795.9406	450657.902	644019.6945	1764742.958	933559.4134	1157559.759	1026231.394	677891.5604	1007870.281	1077954.295	1163083.488	1046335.347	504487.5648	532946.9614	484009.1321	1579849.528	1657952.786	1005937.272	1173203.029
HNeg	alanyl-alanine	C6 H12 N2 O3	160.0848	8.049	2	223937.9412	314103.4002	244896.2599	334174.6304	37055.97977	36600.54214	45734.19547	30598.45752	287159.2273	291459.1301	247075.7636	282575.4278	597538.431	549068.999	529154.1745	487474.6777	191640.3755	304686.4704	133690.617	293231.0001	288598.4871	353820.8022	393715.4111	370157.2112	31391.46233	37281.55552	380017.0367	361042.3987	333401.5033	54695.59681	44566.94218	51783.5367	306776.5531	325320.6078	324588.0446	62778.95573
HPos	methionine sulfoxide	C5 H11 N O3 S	165.04603	8.326	2	13980022.32	14490009.52	15028730.94	14733874.05	22747174.37	21901009.28	21514926.88	20559407.46	15771833.36	15514209.94	15663133.88	16122674.04	13272694.28	13919814.16	13444017.9	13098765.25	33244587.49	32186626.39	30884621.64	32469745.64	15617065.06	16884555.39	17235099.69	16746914.43	15073299.16	19715143.04	15066828.81	14930176.02	14844092.71	24285827.29	25366698.53	24890283.85	15758029.06	15447476.93	15443343.4	21284104.79
HNeg	phenylalanine	C9 H11 N O2	165.07861	6.416	2	13695410.26	19799964.13	19452878.69	22719156.76	19062304.47	13966242.51	19510695.1	18712259.28	20906563.83	22505983.65	20530782.59	22802346.76	18212219.42	21811649.93	18114392.21	19500764.64	19781028.17	19019021.13	2893650.442	26724742.6	9598111.522	17991634.71	19047228.18	17817739.18	13751265.99	21653706.11	19852237.44	19320583.29	19467992.5	11455471.77	15603020.24	15886970.44	18707396.35	19346914.94	17349590.26	27964289
HNeg	cysteic acid	C3 H7 N O5 S	169.00448	8.854	2	258394.4634	224710.0062	194357.7975	344480.0305	144364.735	166331.2971	107759.2111	151500.8693	178363.4067	155773.7894	214339.3272	207399.9178	225270.0041	171027.8584	179008.1026	180785.8232	130539.3968	230580.636	80276.53157	197133.4753	72827.17588	116736.8272	96404.24548	81202.63299	185138.9039	114270.3849	225772.3936	222032.0175	186926.5703	73117.7321	58555.07852	71662.12526	216151.3651	217413.3895	206030.6333	216072.7709
HPos	arginine	C6 H14 N4 O2	174.11169	8.999	2	138384729.6	149699762.7	149567036.3	136392563.5	143954655.4	143088711.8	144689272	155243909	129337035.9	134196342	147251806.6	145081446.8	131377608.1	143742195.5	143346076.7	146210686.1	115400952.3	125490528.4	126336242.9	128083701.5	110256602.3	110269562	116584801.8	119857204.1	146722012.6	140767009.6	142712060.3	146386631	144357826.4	128559966.5	121012931.5	127677172.5	125499924	124533335.3	137855138.2	159182376.1
HNeg	tyrosine	C9 H11 N O3	181.07351	7.357	2	114658.4523	322980.9529	824113.7913	926763.2671	210784.4568	27648.38427	359775.223	683900.8207	118376.2187	785366.5499	703374.1858	767728.6117	761141.7456	666071.282	86602.09514	659602.691	681179.5553	900996.3793	451486.8445	828272.8955	444881.9846	497697.3113	460604.6566	469283.1816	1213686.757	76557.4993	880201.8698	878119.9051	84545.85911	577758.3	387360.151	504258.2237	642847.5948	620539.3199	601190.2618	197791.2757
HPos	indole-3-acrylic acid	C11 H9 N O2	187.06321	6.343	2	307180678	333022017.9	335283196.5	324301201.4	315004496.2	328081895.4	329368874.7	350168925.4	331466716.3	332280781.9	335988911.8	319992868.1	308432312.3	322910787.1	335384511.9	304318874.5	319074701.1	324251323.1	304080896.1	318570225	289531655.4	318204882.5	298780059.2	304271121.8	296644549.1	311638108.9	317687688	310906962.6	337546918.9	287346293.9	300066271.7	307718334.6	309738011.5	312382272.3	326165148.6	371097589
HNeg	N-acetylglutamine	C7 H12 N2 O4	188.07967	5.153	3	7373.945526	6325.361088	6517.249992	5588.523062	480623.7572	518281.0443	515537.5036	309386.4218	272919.5504	258614.2984	254870.3076	264627.7421	9550.636665	8457.292552	6767.441593	7662.306522	1746846.308	2132943.632	1283092.668	2085057.257	646041.807	588313.3969	504287.2473	585574.0323	7088.330037	7844.753215	8615.560143	8337.827288	5729.306455	766986.3746	803387.7001	734960.4812	453129.2869	291393.6273	434596.3744	7852.694609
HPos	kynurenic acid	C10 H7 N O3	189.04597	1.436	2	451510.2782	503021.919	546266.8215	517554.6022	4719267.255	5948433.817	5344283.843	3656374.842	9564422.925	11091980.08	9880093.079	9421687.037	2273639.542	2557497.572	2380154.597	2195448.595	5312962.739	5648765.511	4909385.099	5492846.563	36914212.35	37910086.19	44516096.83	35933619.13	174483.6313	106507.952	1256930.451	1254240.75	1413780.969	5276332.207	5350144.877	5414645.975	24113947	23601719.85	21886815.09	270814.59
HPos	triisopropanolamine	C9 H21 N O3	191.15215	4.224	2	33651854.3	26889897.96	30396800.35	24930634.18	27491852.58	29633352.56	25847760.41	13413086.93	30943252.26	32561390.07	24027167.52	34257421.35	54477232.06	36626404.96	33277310.97	41875218.57	36158365.86	56663980.99	31020339.43	51047089.99	26704930.48	27566409.14	27091840.38	20084826.89	27817287.93	45213818.12	29784140.53	29129077.85	31757249.4	34241641.65	33098681.7	30652796.13	30001068.11	30290496.45	29040468.49	41935510.41
HNeg	tryptophan	C11 H12 N2 O2	204.08931	6.519	2	23392950.73	21517755.48	20346561.98	24004762.58	23399010.84	20875625.37	23565315.4	22446900.25	26080568.44	27273582.43	23682945.61	26743946.51	20146613.89	27292992	28222165.18	20553707.3	30381266.64	35496376.15	22870062.38	36019093.47	22356587.88	22204264.31	24584559	21282401.32	23496000.73	29308246.45	22395116.65	22630996.23	22039796.59	20998658.23	20107283.7	20312930.38	27679115.89	24200367.57	23415692.72	36366120.84
HPos	acetyl-arginine	C8 H16 N4 O3	216.12225	7.704	2	29435.1945	28331.83965	34142.32005	34969.03879	630908.8444	694764.5574	636893.1335	686666.7216	604620.0339	550220.6541	569450.4771	554950.9078	39406.92369	35320.02412	36215.05105	49677.56546	1967371.328	2114413.941	1975161.311	2001975.084	971214.3357	848689.2223	844446.2173	841013.3293	18369.43339	20008.68726	37880.78947	37160.12802	32235.28271	1358162.924	1346915.718	1313104.838	755382.4408	760479.6401	688864.0614	20407.09868
HNeg	pantothenic acid (VitaminB5)	C9 H17 N O5	219.11059	2.489	2	25753314.2	27043159.68	25355347.98	30047435.41	26235623.66	24609227.52	26246609.22	24082718.43	17290362.69	26800502.67	25775524.16	27044310.44	25785226.49	29768620.2	29753680.61	26602670.24	23862302.45	29311732.84	18102775.35	11643663.67	15559640.18	20007391.11	21797780.07	21327064.03	26626728.4	35370153.7	26487171	26195495.93	25053025.89	18526757.6	16910318.43	18508964.24	24985310.24	24466971.78	24035120.27	45809504.57
HPos	PEG n5	C10 H22 O6	238.14164	1.61	2	635604.8349	690734.42	687242.5422	653445.5723	715841.7641	643858.3886	559560.4836	772859.0594	623033.083	674497.7985	944523.506	591899.6308	655502.2995	813248.2105	891808.4079	1265603.963	1303517.204	1659489.951	784309.3504	968874.1829	724865.2365	909619.0483	924578.6939	762565.0387	493766.1343	734599.2741	1327470.193	720169.527	759422.523	805420.3918	855328.0738	844406.7294	1068901.733	1015143.45	747751.5885	710078.5108
HPos	cystine	C6 H12 N2 O4 S2	240.02381	9.339	2	10466264.47	9813717.837	12578630.57	12237411.26	7384451.106	5284132.578	5463334.791	5552622.559	10326458.26	9323395.822	9994568.594	7164055.151	11310164.05	11717105.47	12277620	11416505.07	6419654.228	8434183.314	6893223.135	10033949.96	6433359.187	8367721.656	8086530.79	8168770	7853061.227	9795986.532	7366504.325	7195376.534	7309335.591	4740560.422	4253017.603	4870117.028	11334197.28	5596322.664	5783538.96	8407498.531
HPos	biotin	C10 H16 N2 O3 S	244.08817	2.68	2	4737200.096	5029193.177	5238285.099	4912421.662	5483700.724	5686725.582	5584348.611	5506776.545	5709495.91	5455063.257	5348656.066	5260894.526	4978396.79	5335163.347	5347220.389	4710390.166	5509255.896	5738736.265	5244780.614	5653319.179	5281070.66	5520007.911	5485606.773	5591426.644	4881751.176	5052628.189	5195568.211	5231932.713	5343176.14	5069947.834	5132783.143	5276794.215	5593193.01	5489257.278	5623473.984	5891752.419
HPos	glycero-3-phosphocholine	C8 H20 N O6 P	257.10285	8.391	2	2711692.472	2818250.957	3072651.063	3298037.306	3609398.611	3713093.562	3654678.099	3284784.316	3200467.505	2806944.358	3132258.814	3153869.173	1654330.214	1739218.544	1647279.481	1662576.22	3916507.83	3626912.03	3543717.88	3261053.045	2292776.43	2472569.402	2362888.686	2269052.455	4409190.297	4077243.867	2350385.318	2500512.002	2545691.851	3218918.187	3297734.859	3337665.934	2868954.983	2750435.668	2544260.674	5644620.48
HNeg	glucose 1-phosphate	C6 H13 O9 P	260.02971	9.43	3	1331.635965	1845.24372	1147.174504	1183.898238	19047.1297	17819.53168	19635.05937	22656.45272	1447.707489	2020.913529	1622.675723	1221.126876	1625.137234	7294.076756	1636.326997	1782.820265	261196.1127	426435.9185	178429.0625	469138.4048	41606.92999	50551.09895	64341.45619	51192.2362	1095.998159	1167.219115	1109.846731	1289.669821	1839.850047	44686.2947	53436.7365	56925.33103	29847.24785	30386.14408	27476.66499	1160.413158
HPos	thiamine	C12 H16 N4 O S	264.10438	6.656	2	84470754.01	87382920.35	89822792.18	81648556.76	87225771.22	86224422.5	84649853.39	87607943.51	89177233.08	87226318.76	88854983.45	83142850.49	82862247.89	86590900.66	86487364.3	80884394.24	77909930.72	82034009.26	77340340.63	80663294.15	75247624.2	76135001.8	77602053.7	74989044.9	83663517.63	80448154.56	85147839.41	87264501.12	82373277.76	75947686.18	78858913.72	79122415.93	83439194.89	81313547.6	82791823.08	90769900.62
HPos	adenosine	C10 H13 N5 O4	267.09679	4.242	2	468576.2837	407039.7339	356804.5975	310640.9172	327307.2712	309737.4565	375943.2674	291984.738	324915.634	400454.6489	437659.5146	734694.3972	1467553.679	634951.1065	946857.1634	840676.7059	1022522.888	769496.3714	1389629.402	967618.9593	2480203.969	2457155.869	2405495.264	1994445.117	247613.0137	161335.3561	459167.8651	519431.9595	618747.1814	531533.2993	655832.2683	608573.2888	784186.9779	851685.5311	1381695.232	283301.597
HNeg	inosine	C10 H12 N4 O5	268.08108	5.306	2	13022.03532	14983.85664	10366.56452	12132.26611	18641.93196	12705.69741	19472.93575	17354.25228	14390.30898	17272.95983	17097.50452	17227.93626	44289.70738	38344.43724	61386.55088	23002.5535	182177.7337	137686.6972	113579.8948	244487.996	77395.96771	56568.24101	88542.68951	76910.34301	7196.835038	2723.391072	17669.96037	23717.62576	25085.7655	47922.41878	59866.41697	38604.77572	60069.45518	41977.08384	60110.4765	12699.99409
HPos	PEG n6	C12 H26 O7	282.1678	1.631	2	582054.5972	686419.8736	616793.6639	625476.3921	587927.156	560688.2995	429997.739	579805.4576	485232.8922	538354.0166	705355.6859	545444.083	626399.883	708719.0015	924120.9502	1254054.504	925417.7202	1673521.203	573402.6865	843276.7745	612804.7873	793155.1819	819597.3926	571992.6973	473361.4365	658345.8107	1044514.123	681756.6083	706467.425	722053.8484	803200.8584	758728.9073	757402.5059	808199.4608	667335.439	587153.5072
HPos	xanthosine	C10 H12 N4 O6	284.07558	5.664	3	4794.615585	4320.119246	5900.172626	3760.051618	5325.551607	9690.717368	4614.270934	8306.323053	8547.358271	10912.15059	7304.418919	8670.280205	4353.70432	3077.02654	3182.926498	3009.276803	251882.0255	317966.8776	304450.1984	340963.9055	29343.08977	29607.97636	32995.60292	38302.14131	6204.61155	6399.959983	3458.881429	4090.701889	3391.798563	128554.5846	130700.256	148121.0311	21994.32201	17970.19789	20258.18725	7100.465712
HNeg	myristyl sulfate	C14 H30 O4 S	294.18654	1.077	2	166023.5131	2091064.57	183800.0757	246092.5296	298339.543	219473.7358	191803.5202	241803.8897	220926.9636	333681.1515	282870.3844	273847.3208	263110.048	310088.425	193296.2337	312751.5127	76802.4892	22507.77702	188574.7019	15165.35187	210537.4722	292087.3462	182127.9074	117652.7003	176407.0167	189270.4584	199966.0326	269583.4258	228416.478	245820.7241	201907.0966	231276.6544	279383.5506	228118.9628	230767.9872	131457.1204
HPos	glutathione (reduced)	C10 H17 N3 O6 S	307.08379	8.547	3	9127.37267	7929.826961	7235.781911	6363.381259	4834.277179	3970.250362	3298.609344	5296.72878	5670.942332	13145.00115	6341.697994	8718.4746	9808.159743	8092.736344	7270.999657	1695.418748	68567.48843	81002.1961	60740.47583	55641.47619	131846.8073	103575.7995	107103.6071	99228.96548	5550.811495	3665.417977	6242.386165	8606.991804	6594.246911	39728.75751	38200.2838	34739.54558	43447.91386	43998.95749	27095.5836	2906.737723
HPos	MG(16:0)	C19 H38 O4	330.27694	1.009	2	2646420.563	3156825.731	3057433.381	2521441.606	3122691.152	2230624.05	3161719.893	2754575.133	2966650.352	3203979.012	3005823.353	2875668.287	2242220.075	2629972.753	3296759.761	2173866.437	2875891.321	3592027.972	2013620.127	2814306.963	1566809.579	2684204.936	3718911.54	3003947.692	2772067.159	2804027.612	2283346.323	2655664.73	2140541.132	2311136.261	2499559.787	2144586.213	2410444.85	2288652.235	2064202.891	1766646.211
HPos	erucamide	C22 H43 N O	337.33433	0.965	2	3308668.689	3159371.905	3355667.734	5319103.722	8786366.218	2612932.942	3230074.792	39079332.17	2531583.335	1644742.379	9719245.49	12611692.06	17332318.25	2164697.808	3422240.914	2097393.686	2098874.911	1709925.947	1854828.098	5069439.123	2259584.865	2825687.168	12701952.22	2781269.071	9839734.087	48512134.02	4752439.771	5582733.383	4941636.578	4106633.928	4683302.495	6253518.34	4953325.8	4769527.35	6344072.018	33241531.55
HPos	MG(18:0)	C21 H42 O4	358.30809	0.996	2	2274685.69	2079430.304	2826275.729	2257795.582	2206970.218	2947938.593	2635969.743	2471189.358	2572558.974	2922136.968	2556473.683	2411167.42	1850286.323	2535997.689	2542482.788	2566622.729	2160865.475	3101223.531	2009432.652	2883792.229	1672017.003	2368610.888	2569600.746	3204067.123	2655014.254	2274845.856	2074774.597	1949679.279	2280863.794	1916091.651	2267767.401	2135190.976	2243222.923	2443238.074	2523501.324	1919427.754
HPos	riboflavin	C17 H20 N4 O6	376.13796	5.22	2	3859300.027	4086375.824	4174056.528	3739281.255	2951743.824	3548103.678	3156047.624	3176369.336	3709769.087	4057928.539	3528747.299	3930430.348	4502973.428	4187460.921	4282354.149	3628885.566	3943084.04	3881013.009	3394199.79	3669248.559	2826649.343	4198577.673	4266052.253	4123447.643	3512681.707	3722890.846	3649445.9	3600212.048	3589687.407	3089721.902	3386873.148	3244723.336	3837590.64	3724383.587	3970134.429	3917106.504
HPos	bis(4-ethylbenzylidene)sorbitol	C24 H30 O6	414.20379	1.038	2	481871226.6	446995465	420326600.2	388596237.3	478656252.6	456263774.3	431519140.5	400918574.8	449102247.8	481971481.4	508933443.3	409169394.5	458562347.5	507909339.2	422511347.5	502321204.6	493356643.5	599230617.1	465755309.8	600597655.4	378006867.2	477535448	503614193.8	507655487.3	382302061.5	526073207.4	435218221.9	432644269.2	455197955	491322753.6	461242343	458177450.1	467346886.1	443154861.1	447354863.8	448344119
HPos	folic acid	C19 H19 N7 O6	441.13926	7.123	2	209170.6866	251584.3103	241236.6007	274817.4937	262708.0944	284515.3954	306235.3187	268907.5539	261057.9423	204229.1472	280567.9944	198568.5381	232271.9074	253558.0569	199492.8824	229861.4412	171458.8164	170481.9364	164161.7498	222118.6018	187013.3618	156579.4995	167754.1143	148609.0701	265944.9809	244759.0211	250264.7709	259951.6837	313327.6507	214694.8436	167866.3071	215111.5932	135576.6068	241445.3707	292817.7304	292701.6167
